# Supplementary material for: Hyaluronic Acid-Based Nanocapsules as Efficient Delivery Systems of Garlic Oil Active Components with Anticancer Activity
Source: Nanomaterials (Basel). 2021 May 20;11(5):1354. doi: 10.3390/nano11051354 (PMC8160828; doi:10.3390/nano11051354)
Supplement: Supplementary file 1 [file nanomaterials-11-01354-s001.zip]

Archive with 1 entries (1 files):
- nanomaterials-1225501-supplementary.pdf
